# Supplementary material for: Genome-Wide Analysis of the Nramp Gene Family in Kenaf (Hibiscus cannabinus): Identification, Expression Analysis, and Response to Cadmium Stress
Source: Plants (Basel). 2024 Sep 7;13(17):2514. doi: 10.3390/plants13172514 (PMC11397026; doi:10.3390/plants13172514)
Supplement: Supplementary file 1 [file plants-13-02514-s001.zip › Table S1.xlsx]

## Sheet: Sheet1
Table S1 15 protein sequences of HcNramp identified from kenaf
gene name	gene sequence
HcNRAMP1	MPSEDNRLPLLSDRDSDLDVAFESDEKIHIVGIDETEDEGSSGVPPFSWKKLWLFTGPGFLMSIAFLDPGNLEGDLQAGAIAGYSLLWLLLWATAIGLLIQLLSARLGVATGRHLAELCREEYPTWARLILWVMTELALIGADIQEVIGSAIAIKVLSNGALPLWAGVVITAFDCFIFLFLENYGVRKLEAFFAVLIATMAVSFAWMFGQTQPSGTELLLGVLIPKLSSKTIKQAVGVVGCIIMPHNVFLHSALVQSREIDRSKKGRVQEALNYYSIESALALLVSFIINMFVTTVFARAFYGTEIAHSIGLVNAGEYLQEKFGGGLFPILYIWAIGLLAAGQSSTITGTYAGQFIMGGFLNLRLKKWLRAVITRSFAIIPTIIVALIFDASESALDEL…
HcNRAMP2	MEAEAGNAYHQPSVIHRLLPSVLPVLLISIGYVDPGKWAATVEGGAHFGLDLVVPMLLFNLAAILCQYLSARIGVVTGRDLAQICCDEYEKSTRIFLGVQAELSMIILDLTMVLGVAHGINLIFGVDLSTSVFLAALDVILFPVFASLFDHCRASFLCMYAAGSILLSYVFGVLISQPEFSLSMTGMQTRLSGESAFALMSLLGASIMPHNFYLHSSIVQQHQRPVNMSTSTLCHDHFFAIVCIFSGIFVVNYVLMNAASNVFYNAGLVLVTFQDAVSLLEQAFRNGVLSVVFMLVMLLSNQITTSTWNLGGQVVLHDFLGLHIPGWLHCVTIRNIASVPALYCVWTSGAEGIFQLLIFTQVMIALLLPSSVIPLFRIASSRPIMGVYKIPPVVEFLAL…
HcNRAMP3	MMAACFFGEMSYVKPPSSGVVKGMFVPKLVGQGATADAIALLGALVMPYNLFLHSALVLSRKVHNSVRGVNFLCHALFVRSDNLSGDNQNHCSNLNLNSASFLLQGKAQPSHITGTYVGQFIIQGFLNLKMRKWLKNLMTRCIAITPSLIVSIICGSQGAGRLIIIATVRKNLHMILSFELPFALIPPLKFSSSSIKMGPYKNSKIVRAFLPFILLFFLFS*
HcNRAMP4	MDLFYFTISQDQENNPSNQKDFLFDWMEMNEEIQSRPISNLELWFFPEFMLLYNAYKDPLIAPNELIAPNEKIAPNEKKIIGLENRSQEERVIRVYERASKLGLRKLKELDRGSCQADCKSPQVTFYTKLRDGKFGATTARRQCCSNPSIMGWRKQLHSPGLLVSLAYLDPDNLKTDLQAGVNHGFELLWVVLIGLVFALIIQSLVVNLGVNTGKHLLELCKAEYPPLVKYCLWLLAELAVIAADIPEVIGTTIGLNILFNIPVWVGVLCTGLSTLLMGLQRYGIRKVELLIAVLPPSSGVVNGMFVPKLAGQGATADAIALLDVVKHKHNLFLHSALVLSRKVPNSVHGVNGACSKALYDIALLASGKSSTITRTYAGKFITQGFLNLKMRKWGWSTH…
HcNRAMP5	MGDLQQQQGSEVAVSRSLVGGSNRITAINVEPGSTPQQVFPVNQTKLFVHSDGDEKPGWRKFLSYVGPGFLVSLAYLDPGNLETDLQAGAHHGYELLWVVLIGLVFALIIQSLAANLGVSTGKHLSELCKAEYPNLVKYCLWLLAEIAVIAADIPEVIGTAFGLNILFKIPVWVGVLCTGLSTLLLLGLQRYGVRKLEMLIAILVFVMAGCFFGEMSHVNPPASGVVKGMFVPKLAGQGATADAIALLGALVMPHNLFLHSALVLSRKVPNSVHGVNNACRYFLMESGFALFVAFLINVAVVSVSGTACFADNLSSDDHRRCDDLNLNSASFLLKNVLGKSSSTLYAIALLASGQSSTITGTYAGQFIMQGFLDLKMKKWLRNLITRCIAITPSLIVSI…
HcNRAMP6	MQPEENLVPLLSDQDSDHDVAYDSDDKVHVVGINEPDDEGSLGVGAVPPFSWKKLWLFTGPGFLMSIAFLDPGNLEGDLQAGAIAGYSLLWLLMWATAMGLLVQLLAARLGVATGKHLAELCSEEYPTWARMVLWVMAELALIGADIQEVIGSAIAIKILSNGVLPLWAGVLITACDCFIFLFLENYGVRKLEAFFAVLIATMGVSFAWMFAETKPSGTELLLGILVPKLSSKTIKQAVGVVGCIIMPHNVFLHSALVQSRDIDRNKKARVQEALNYYSIESAAALLISFIINLFVTTVFAKAFYNTEIASGIGLVNAGQYLEEKYGGGLIPILYIWAIGLLAAGQSSTITGTYAGQFIMGGFLKLRLKKWLRALITRSCAIIPTIIVALIFDTSESVL…
HcNRAMP7	MPPEDNRLPLLSDEDVAYESGEKVHIVGVDETGDEGSQGVPPFSWKKLWLFTGPGFLMSIAFLDPGNLEGDLQSGAIAGYSLLWLLMWATAIGLLVQLLSARLGVATGRHLAELCREEYPTWARMILWVMAELALIGADIQEVIGSAIAIKILSNGALPLWAGVVITACDCFIFLFLENYGVRKLEAFFAVLIATMGVSFAWMFGQTKPSGTELLLGVLIPKLSSKTIKQAVGVVGCIIMPHNVFLHSALVQSREIDHSKKGRVQEALNYYSIESAAALLISFIINLFVTTVFAKAFYGTEIADSIGLVNAGQYLQEKFGGGLFPILYIWAIGLLAAGQSSTITGTYAGQFIMGGFLNLRLKKWLRALITRSFAIVPTMIVALIFDTSESALDELNEWL…
HcNRAMP8	MEAEAGNGNHQQGVFHRFLPSVLPVLLISIGYIDPGKWVITVEGGARFGLDLVVPMLLFNLAAILCQYLSAQICVVTGRDLAQICCDEYEKSTRIFLGVQAELSVIVLDFTMVLGVAHGINLLFGVDLSTGVFLAALDAVLFPVFASLLDHCRASFLCMYAAGFVLLSYVFGVLISQPEISFSMTGMLTRLSGESAFALMSLLGASIMPHNFYLHSSIVQHHQRPANISTNTFCHDHFFVIVCVFSGLCLVNCVLMNAASNVFYNPGLVLVTFQDAMSLLEQAFRNGVLSVIFMLVMFLANQITATTWNLAGQVVLHNFLELHIPGWLHRATIRIIALIPALCCVWTSGDEGIYQLLIFSQVMIALLLPSSVIPLFRIASSRPIMGVYKMSPIVEFLAL…
HcNRAMP9	MEAEAGNDNHQQGVLHRLLPSILPVLLISIGYIDPGKWVITVEGGARFGLDLVVPMLIFNLAAILCQYLSAQICVVTGRDLAQICCDEYEKCTRIFLGVQAELSVIILDLTMVLGVAHGINLLFGVDLSTGVFLAALDAVLFPIFASFLDHCRASFLCMYATGFVLLSYVFGVLTSQPEIPLSMTGMLTRLSGENAFALMSLLGASIMPHNFYLHSSIVQQHHRPANISTNTLCHDHFFVIVCVFSGLCLVNYVLMNAASNVFYNDGLVLVTFLDAMLLLEQAFRNGVLSIIFMLVMFLANQITASTWNLGGQVVLHNFLGLHIPGWLHRATIRIFALIPALYCEWTSGAEGIYQLLIFSQVMIALLLPSSVIPLFRIASSRPIMGVYKMSPIMEFLAL…
HcNRAMP10	MEAEAGNGNHQQGVLHRLLPSILPVLLISIGYIDPGKWVITVEGGARFGLDLVVPMLLFNLAAIVCQYLSAQICVVTGRDLAQICCDEYEKTTRIFLGVQAELSVIILDLTMVLGVAHGINLLFGVDLSTCVFLAALDAVLFPIFASFLDHCRASFLCMYATGFVLLSYVFGVLTSQPEIPLSMTGMLTRLSGENAFALMSLLGASIMPHNFYLHSSIVQQHHRPANISTNTLCHDHFFVIVCVFSGLCLVNYVLMNAASNVFYNAGLVLVTFQDAMSLLEQAFRNGVLSIIFMLVMFLANQITASTWNLGGQVVLHNFLGLHIPGWLHRATIRIVALIPALYCEWTSGAEGIYQLLIFSQVMIALLLPSSVIPLFRIASSRPIMGVYKMSPIMEFLAL…
HcNRAMP11	MGSNSGQPQFIASTGNRTYSNTPLIQNEDTNQIVVPDRKSWKNLFAYMGPGFLVSIAYIDPGNFETDLQAGAQYKYGLLWIILVASCAALVIQSLAANLGVVTGKHLAEHCRAEYPRGTNFVLWVLAEIAIVACDIPEVIGTAFALNMLFNIPVWIGVLLTGLSTLVLLALQQYGVRKLEFLIAFLVLTIAGCFFAELNYAKPVASEVLNGLFVPQLKGNGATGLAISLLGAMVMPHNLFLHSALVLSRKIPRSVRGIKEACRFYMVESGFALMVAFLINVSVISVSGAVCDSSNLNQEDKDSCKDLDLNKASFLLRNVVGSWSSKLFAVALLASGQSSTITGTYAGQYVMQGFLDLRLTPWIRNMLTRCLAIVPSLIVAVIGGSAGAGRLIIIASMIL…
HcNRAMP12	MKAETGNPNHQPGVLNRMLPAVLPVLLISIGYVDPGKWVATVEGGARFGFDLVAPMLLFNCAAILFQYLSARIGIVTGRDLAQICSDEYDKATRIFLGVQAELSMVVLDLTMVLGVAHGINLLLGVDLSTGVFLAALDAVLFPVFATVLDHRRASFLCIYATGFILLSYLFGVLFSQPEISLTMTGMLTKLSGESAFALMSLLGASIMPHNFYLHSFIVQQHRGPPNISKSALCHSHLFAILCAFSGIYLVNYVLMNSAANVFHSEGLVLVTFQDAMSLMEQVFRNGIVPLIFLLVLFLSNQITASAWNLGGQVVLHDFLGIDLPGWLHRATIRIMAMVPALYCVWTSGAEGIYQLLIFAQVMVALLLPSSVIPLFRIASSRPIMGVYKISPMVEFLAL…
HcNRAMP13	MGSLEQQQQGGDVAVVPQSWGGGSNRIAAFDVEHATGTTSANSSKRFPDNHVEEKPGWRKFLSFVGPGFLVSLAYLDPGNLETDLQAGANHRFELLWVVLIGLVFALIIQSLAANLGVSTGKHLSELCKAEYPPLVKYCLWLLAELAVIAADIPEVIGTAFGLNILFNIPVWVGVLCTGLSTLLLLGLQRYGIRKLELLIAVLVFVMAGCFFGEMSYVKPPASSVVKGMFVPKLAGQGATADAIALLGALVMPHNLFLHSALVLSRKVPNSVRGVNDACRFFLIESGFALFVAFLINVAVVSVSGTVCAAGNLSGNNQNRCSNLNLNSASFLLQNVLGKSSKALYGIALLASGQSSTITGTYAGQFIMQGFLNLKMKKWLRNLMTRCIAITPSLIVSII…
HcNRAMP14	MISQTPEEELSRVEPKKDKDKDAAEESESKRLLPSQSPASSSSDDENEVAFESREKIVIVDVETPESTGNVDYVPPFSWKKLWLFTGPGFLMSIAFLDPGNLEGDLQAGAIAGYSLLWLLMWATVMGLLIQLLSARLGVATGRHLAELCREEYPTWARFVLWFMAELALIGADIQEVIGSAIAIQILSNGVLPLWAGVLITASDCFFFLFLENYGVRKLEAVFAVLIAIMALSFAWMFGDTNPSGKELLIGILVPRISSKTIRQAVGVVGCVIMPHNVFLHSALVQSRKIDPKKRGRVQEALNYYSIESSIALLVSFMINLFVTTIFAKGFYGTKQANSIGLVNAGQYLEEKYGGGLFPILYIWGIGLLAAGQSSTITGTYAGQFIMGGFLNLRLKKWL…
HcNRAMP15	MGSLEQQGGDVAVVPQSWGGGSNCIAALDVEPGTGTSSTNNSKRFSNNHDEEKPGWRKFLSFVGPNFLVSLAYLDPGNLEIDLQAGDSHGFELLWVVLIGLVFALIIQSLAANLGVNTAISFRQTFVRVHLSELCRAEYPPLVKYCLWLLAELAVIAAGKPKAMLVFVMAGCFFGEMSYVKPPSSGVVKGMFVPKLAGQGATADAIALLGALVMLHNLFLHSALVLSRKVPNSVRGVNNVLGKSSKALFGIALLASGQSSTITGTYARQFIMQKPGWRNFLSFVGPGFLVSLAYLDPGNLETDLQAGASHGFELLWVVLIGLVFALIIQSLAANLGVSTGKHLSELCRAEYPPLVKYCLWLLAELAVIAADIPEVIGTAFGLNILFNIPVWVGVLCTGL…
