# Supplementary material for: Genome-Wide Analysis of the Nramp Gene Family in Kenaf (Hibiscus cannabinus): Identification, Expression Analysis, and Response to Cadmium Stress
Source: Plants (Basel). 2024 Sep 7;13(17):2514. doi: 10.3390/plants13172514 (PMC11397026; doi:10.3390/plants13172514)
Supplement: Supplementary file 1 [file plants-13-02514-s001.zip › Table S2.xlsx]

## Sheet: Sheet1
Table S2 Physical and chemical properties of HcNramp gene family members
Gene name	Gene ID	amino acids(aa)	Molecular weight(Da)	theoretical isoelectric point (pI)	Instability index	Aliphatic index	Grand average of hydropathicity(GRAVY)	Location
HcNramp1	Hc.02G015040.t1	510	56001.7	5.08	36.42	122.59	0.656	Plasma membrane
HcNramp2	Hc.02G041600.t1	1300	141443	5.43	44.41	91.72	-0.033	Plasma membrane
HcNramp3	Hc.03G032410.t1	558	60369.9	7.12	35.86	117.56	0.532	Plasma membrane,Vacuole
HcNramp4	Hc.03G006940.t1	412	46040.8	8.91	39	106.97	0.072	Plasma membrane
HcNramp5	Hc.03G006930.t1	221	24223.9	10.18	33.82	109.86	0.517	Plasma membrane,Vacuole
HcNramp6	Hc.05G013600.t1	506	55265	5.32	37.38	121.26	0.648	Plasma membrane
HcNramp7	Hc.05G007430.t1	501	54559.2	5.28	32.56	124.21	0.652	Plasma membrane
HcNramp8	Hc.06G025860.t1	1311	143257	5.72	41.11	94.1	0.003	Plasma membrane
HcNramp9	Hc.06G025880.t1	1308	142922	5.82	42.76	92.9	-0.039	Plasma membrane
HcNramp10	Hc.06G025870.t1	1310	143198	5.66	42.15	93.56	-0.016	Plasma membrane
HcNramp11	Hc.07G032630.t1	506	54726.2	8.01	32.32	116.62	0.527	Plasma membrane,reticulum
HcNramp12	Hc.08G019350.t1	1379	150763	7	44.88	89.04	-0.092	Plasma membrane
HcNramp13	Hc.12G016070.t1	572	62022.2	9.04	33.17	122.53	0.635	Plasma membrane
HcNramp14	Hc.13G009150.t1	564	62328.9	5.41	36.85	116.17	0.459	Plasma membrane
HcNramp15	Hc.14G009430.t1	649	68769.9	8.72	30.06	115.08	0.635	Plasma membrane
