# Supplementary material for: Genome-Wide Analysis of the Nramp Gene Family in Kenaf (Hibiscus cannabinus): Identification, Expression Analysis, and Response to Cadmium Stress
Source: Plants (Basel). 2024 Sep 7;13(17):2514. doi: 10.3390/plants13172514 (PMC11397026; doi:10.3390/plants13172514)
Supplement: Supplementary file 1 [file plants-13-02514-s001.zip › Table S3.xlsx]

## Sheet: Sheet1
Table S3 Secondary structure of HcNramp family protein
Gene name	Gene ID	Alpha helix (%)	Extended chain (%)	Bend region (%)	Random coil (%)
HcNramp1	Hc.02G015040.t1	58.43	7.65	-	33.92
HcNramp2	Hc.02G041600.t1	39.85	5.15	55	-
HcNramp3	Hc.03G032410.t1	53.94	6.45	-	39.61
HcNramp4	Hc.03G006940.t1	41.75	10.92	-	47.33
HcNramp5	Hc.03G006930.t1	54.3	13.57	-	32.13
HcNramp6	Hc.05G013600.t1	57.71	7.11	-	35.18
HcNramp7	Hc.05G007430.t1	59.08	7.58	-	33.33
HcNramp8	Hc.06G025860.t1	39.89	5.26	-	54.84
HcNramp9	Hc.06G025880.t1	40.14	5.66	-	54.2
HcNramp10	Hc.06G025870.t1	41.22	5.19	-	53.59
HcNramp11	Hc.07G032630.t1	56.52	8.89	-	34.58
HcNramp12	Hc.08G019350.t1	40.03	6.96	-	40.03
HcNramp13	Hc.12G016070.t1	56.99	7.69	-	35.31
HcNramp14	Hc.13G009150.t1	50.53	7.27	-	42.2
HcNramp15	Hc.14G009430.t1	52.39	12.02	-	35.59
