# Supplementary material for: Genome-Wide Analysis of the Nramp Gene Family in Kenaf (Hibiscus cannabinus): Identification, Expression Analysis, and Response to Cadmium Stress
Source: Plants (Basel). 2024 Sep 7;13(17):2514. doi: 10.3390/plants13172514 (PMC11397026; doi:10.3390/plants13172514)
Supplement: Supplementary file 1 [file plants-13-02514-s001.zip › Table S4.xlsx]

## Sheet: Sheet1
Fig S4 List of 29 Nramp protein sequences
Species	Gene name	Gene Id	protein sequence
Hibiscus cannabinus	HcNramp1	Hc.02G015040.t1	MPSEDNRLPLLSDRDSDLDVAFESDEKIHIVGIDETEDEGSSGVPPFSWKKLWLFTGPGFLMSIAFLDPGNLEGDLQAGAIAGYSLLWLLLWATAIGLLIQLLSARLGVATGRHLAELCREEYPTWARLILWVMTELALIGADIQEVIGSAIAIKVLSNGALPLWAGVVITAFDCFIFLFLENYGVRKLEAFFAVLIATMAVSFAWMFGQTQPSGTELLLGVLIPKLSSKTIKQAVGVVGCIIMPHNVFLHSALVQSREIDRSKKGRVQEALNYYSIESALALLVSFIINMFVTTVFARAFYGTEIAHSIGLVNAGEYLQEKFGGGLFPILYIWAIGLLAAGQSSTITGTYAGQFIMGGFLNLRLKKWLRAVITRSFAIIPTIIVALIFDASESALDEL…
Hibiscus cannabinus	HcNramp2	Hc.02G041600.t1	MEAEAGNAYHQPSVIHRLLPSVLPVLLISIGYVDPGKWAATVEGGAHFGLDLVVPMLLFNLAAILCQYLSARIGVVTGRDLAQICCDEYEKSTRIFLGVQAELSMIILDLTMVLGVAHGINLIFGVDLSTSVFLAALDVILFPVFASLFDHCRASFLCMYAAGSILLSYVFGVLISQPEFSLSMTGMQTRLSGESAFALMSLLGASIMPHNFYLHSSIVQQHQRPVNMSTSTLCHDHFFAIVCIFSGIFVVNYVLMNAASNVFYNAGLVLVTFQDAVSLLEQAFRNGVLSVVFMLVMLLSNQITTSTWNLGGQVVLHDFLGLHIPGWLHCVTIRNIASVPALYCVWTSGAEGIFQLLIFTQVMIALLLPSSVIPLFRIASSRPIMGVYKIPPVVEFLAL…
Hibiscus cannabinus	HcNramp3	Hc.03G006930.t1	MMAACFFGEMSYVKPPSSGVVKGMFVPKLVGQGATADAIALLGALVMPYNLFLHSALVLSRKVHNSVRGVNFLCHALFVRSDNLSGDNQNHCSNLNLNSASFLLQGKAQPSHITGTYVGQFIIQGFLNLKMRKWLKNLMTRCIAITPSLIVSIICGSQGAGRLIIIATVRKNLHMILSFELPFALIPPLKFSSSSIKMGPYKNSKIVRAFLPFILLFFLFS*
Hibiscus cannabinus	HcNramp4	Hc.03G006940.t1	MDLFYFTISQDQENNPSNQKDFLFDWMEMNEEIQSRPISNLELWFFPEFMLLYNAYKDPLIAPNELIAPNEKIAPNEKKIIGLENRSQEERVIRVYERASKLGLRKLKELDRGSCQADCKSPQVTFYTKLRDGKFGATTARRQCCSNPSIMGWRKQLHSPGLLVSLAYLDPDNLKTDLQAGVNHGFELLWVVLIGLVFALIIQSLVVNLGVNTGKHLLELCKAEYPPLVKYCLWLLAELAVIAADIPEVIGTTIGLNILFNIPVWVGVLCTGLSTLLMGLQRYGIRKVELLIAVLPPSSGVVNGMFVPKLAGQGATADAIALLDVVKHKHNLFLHSALVLSRKVPNSVHGVNGACSKALYDIALLASGKSSTITRTYAGKFITQGFLNLKMRKWGWSTH…
Hibiscus cannabinus	HcNramp5	Hc.03G032410.t1	MGDLQQQQGSEVAVSRSLVGGSNRITAINVEPGSTPQQVFPVNQTKLFVHSDGDEKPGWRKFLSYVGPGFLVSLAYLDPGNLETDLQAGAHHGYELLWVVLIGLVFALIIQSLAANLGVSTGKHLSELCKAEYPNLVKYCLWLLAEIAVIAADIPEVIGTAFGLNILFKIPVWVGVLCTGLSTLLLLGLQRYGVRKLEMLIAILVFVMAGCFFGEMSHVNPPASGVVKGMFVPKLAGQGATADAIALLGALVMPHNLFLHSALVLSRKVPNSVHGVNNACRYFLMESGFALFVAFLINVAVVSVSGTACFADNLSSDDHRRCDDLNLNSASFLLKNVLGKSSSTLYAIALLASGQSSTITGTYAGQFIMQGFLDLKMKKWLRNLITRCIAITPSLIVSI…
Hibiscus cannabinus	HcNramp6	Hc.05G007430.t1	MQPEENLVPLLSDQDSDHDVAYDSDDKVHVVGINEPDDEGSLGVGAVPPFSWKKLWLFTGPGFLMSIAFLDPGNLEGDLQAGAIAGYSLLWLLMWATAMGLLVQLLAARLGVATGKHLAELCSEEYPTWARMVLWVMAELALIGADIQEVIGSAIAIKILSNGVLPLWAGVLITACDCFIFLFLENYGVRKLEAFFAVLIATMGVSFAWMFAETKPSGTELLLGILVPKLSSKTIKQAVGVVGCIIMPHNVFLHSALVQSRDIDRNKKARVQEALNYYSIESAAALLISFIINLFVTTVFAKAFYNTEIASGIGLVNAGQYLEEKYGGGLIPILYIWAIGLLAAGQSSTITGTYAGQFIMGGFLKLRLKKWLRALITRSCAIIPTIIVALIFDTSESVL…
Hibiscus cannabinus	HcNramp7	Hc.05G013600.t1	MPPEDNRLPLLSDEDVAYESGEKVHIVGVDETGDEGSQGVPPFSWKKLWLFTGPGFLMSIAFLDPGNLEGDLQSGAIAGYSLLWLLMWATAIGLLVQLLSARLGVATGRHLAELCREEYPTWARMILWVMAELALIGADIQEVIGSAIAIKILSNGALPLWAGVVITACDCFIFLFLENYGVRKLEAFFAVLIATMGVSFAWMFGQTKPSGTELLLGVLIPKLSSKTIKQAVGVVGCIIMPHNVFLHSALVQSREIDHSKKGRVQEALNYYSIESAAALLISFIINLFVTTVFAKAFYGTEIADSIGLVNAGQYLQEKFGGGLFPILYIWAIGLLAAGQSSTITGTYAGQFIMGGFLNLRLKKWLRALITRSFAIVPTMIVALIFDTSESALDELNEWL…
Hibiscus cannabinus	HcNramp8	Hc.06G025860.t1	MEAEAGNGNHQQGVFHRFLPSVLPVLLISIGYIDPGKWVITVEGGARFGLDLVVPMLLFNLAAILCQYLSAQICVVTGRDLAQICCDEYEKSTRIFLGVQAELSVIVLDFTMVLGVAHGINLLFGVDLSTGVFLAALDAVLFPVFASLLDHCRASFLCMYAAGFVLLSYVFGVLISQPEISFSMTGMLTRLSGESAFALMSLLGASIMPHNFYLHSSIVQHHQRPANISTNTFCHDHFFVIVCVFSGLCLVNCVLMNAASNVFYNPGLVLVTFQDAMSLLEQAFRNGVLSVIFMLVMFLANQITATTWNLAGQVVLHNFLELHIPGWLHRATIRIIALIPALCCVWTSGDEGIYQLLIFSQVMIALLLPSSVIPLFRIASSRPIMGVYKMSPIVEFLAL…
Hibiscus cannabinus	HcNramp9	Hc.06G025870.t1	MEAEAGNDNHQQGVLHRLLPSILPVLLISIGYIDPGKWVITVEGGARFGLDLVVPMLIFNLAAILCQYLSAQICVVTGRDLAQICCDEYEKCTRIFLGVQAELSVIILDLTMVLGVAHGINLLFGVDLSTGVFLAALDAVLFPIFASFLDHCRASFLCMYATGFVLLSYVFGVLTSQPEIPLSMTGMLTRLSGENAFALMSLLGASIMPHNFYLHSSIVQQHHRPANISTNTLCHDHFFVIVCVFSGLCLVNYVLMNAASNVFYNDGLVLVTFLDAMLLLEQAFRNGVLSIIFMLVMFLANQITASTWNLGGQVVLHNFLGLHIPGWLHRATIRIFALIPALYCEWTSGAEGIYQLLIFSQVMIALLLPSSVIPLFRIASSRPIMGVYKMSPIMEFLAL…
Hibiscus cannabinus	HcNramp10	Hc.06G025880.t1	MEAEAGNGNHQQGVLHRLLPSILPVLLISIGYIDPGKWVITVEGGARFGLDLVVPMLLFNLAAIVCQYLSAQICVVTGRDLAQICCDEYEKTTRIFLGVQAELSVIILDLTMVLGVAHGINLLFGVDLSTCVFLAALDAVLFPIFASFLDHCRASFLCMYATGFVLLSYVFGVLTSQPEIPLSMTGMLTRLSGENAFALMSLLGASIMPHNFYLHSSIVQQHHRPANISTNTLCHDHFFVIVCVFSGLCLVNYVLMNAASNVFYNAGLVLVTFQDAMSLLEQAFRNGVLSIIFMLVMFLANQITASTWNLGGQVVLHNFLGLHIPGWLHRATIRIVALIPALYCEWTSGAEGIYQLLIFSQVMIALLLPSSVIPLFRIASSRPIMGVYKMSPIMEFLAL…
Hibiscus cannabinus	HcNramp11	Hc.07G032630.t1	MGSNSGQPQFIASTGNRTYSNTPLIQNEDTNQIVVPDRKSWKNLFAYMGPGFLVSIAYIDPGNFETDLQAGAQYKYGLLWIILVASCAALVIQSLAANLGVVTGKHLAEHCRAEYPRGTNFVLWVLAEIAIVACDIPEVIGTAFALNMLFNIPVWIGVLLTGLSTLVLLALQQYGVRKLEFLIAFLVLTIAGCFFAELNYAKPVASEVLNGLFVPQLKGNGATGLAISLLGAMVMPHNLFLHSALVLSRKIPRSVRGIKEACRFYMVESGFALMVAFLINVSVISVSGAVCDSSNLNQEDKDSCKDLDLNKASFLLRNVVGSWSSKLFAVALLASGQSSTITGTYAGQYVMQGFLDLRLTPWIRNMLTRCLAIVPSLIVAVIGGSAGAGRLIIIASMIL…
Hibiscus cannabinus	HcNramp12	Hc.08G019350.t1	MKAETGNPNHQPGVLNRMLPAVLPVLLISIGYVDPGKWVATVEGGARFGFDLVAPMLLFNCAAILFQYLSARIGIVTGRDLAQICSDEYDKATRIFLGVQAELSMVVLDLTMVLGVAHGINLLLGVDLSTGVFLAALDAVLFPVFATVLDHRRASFLCIYATGFILLSYLFGVLFSQPEISLTMTGMLTKLSGESAFALMSLLGASIMPHNFYLHSFIVQQHRGPPNISKSALCHSHLFAILCAFSGIYLVNYVLMNSAANVFHSEGLVLVTFQDAMSLMEQVFRNGIVPLIFLLVLFLSNQITASAWNLGGQVVLHDFLGIDLPGWLHRATIRIMAMVPALYCVWTSGAEGIYQLLIFAQVMVALLLPSSVIPLFRIASSRPIMGVYKISPMVEFLAL…
Hibiscus cannabinus	HcNramp13	Hc.12G016070.t1	MGSLEQQQQGGDVAVVPQSWGGGSNRIAAFDVEHATGTTSANSSKRFPDNHVEEKPGWRKFLSFVGPGFLVSLAYLDPGNLETDLQAGANHRFELLWVVLIGLVFALIIQSLAANLGVSTGKHLSELCKAEYPPLVKYCLWLLAELAVIAADIPEVIGTAFGLNILFNIPVWVGVLCTGLSTLLLLGLQRYGIRKLELLIAVLVFVMAGCFFGEMSYVKPPASSVVKGMFVPKLAGQGATADAIALLGALVMPHNLFLHSALVLSRKVPNSVRGVNDACRFFLIESGFALFVAFLINVAVVSVSGTVCAAGNLSGNNQNRCSNLNLNSASFLLQNVLGKSSKALYGIALLASGQSSTITGTYAGQFIMQGFLNLKMKKWLRNLMTRCIAITPSLIVSII…
Hibiscus cannabinus	HcNramp14	Hc.13G009150.t1	MISQTPEEELSRVEPKKDKDKDAAEESESKRLLPSQSPASSSSDDENEVAFESREKIVIVDVETPESTGNVDYVPPFSWKKLWLFTGPGFLMSIAFLDPGNLEGDLQAGAIAGYSLLWLLMWATVMGLLIQLLSARLGVATGRHLAELCREEYPTWARFVLWFMAELALIGADIQEVIGSAIAIQILSNGVLPLWAGVLITASDCFFFLFLENYGVRKLEAVFAVLIAIMALSFAWMFGDTNPSGKELLIGILVPRISSKTIRQAVGVVGCVIMPHNVFLHSALVQSRKIDPKKRGRVQEALNYYSIESSIALLVSFMINLFVTTIFAKGFYGTKQANSIGLVNAGQYLEEKYGGGLFPILYIWGIGLLAAGQSSTITGTYAGQFIMGGFLNLRLKKWL…
Hibiscus cannabinus	HcNramp15	Hc.14G009430.t1	MGSLEQQGGDVAVVPQSWGGGSNCIAALDVEPGTGTSSTNNSKRFSNNHDEEKPGWRKFLSFVGPNFLVSLAYLDPGNLEIDLQAGDSHGFELLWVVLIGLVFALIIQSLAANLGVNTAISFRQTFVRVHLSELCRAEYPPLVKYCLWLLAELAVIAAGKPKAMLVFVMAGCFFGEMSYVKPPSSGVVKGMFVPKLAGQGATADAIALLGALVMLHNLFLHSALVLSRKVPNSVRGVNNVLGKSSKALFGIALLASGQSSTITGTYARQFIMQKPGWRNFLSFVGPGFLVSLAYLDPGNLETDLQAGASHGFELLWVVLIGLVFALIIQSLAANLGVSTGKHLSELCRAEYPPLVKYCLWLLAELAVIAADIPEVIGTAFGLNILFNIPVWVGVLCTGL…
Arabidopsis_thaliana	AtNramp1	AT1G15960.1	MAAETASGSNRSISNSPLIENSDSNQILVPEKKSWKNFFSYLGPGFLVSIAYIDPGNFETDLQSGAQYKYELLWIILVASCAALVIQSLAANLGVVTGKHLAEHCRAEYSKVPNFMLWVVAEIAVVACDIPEVIGTAFALNMLFNIPVWIGVLLTGLSTLILLALQQYGIRKLEFLIAFLVFTIALCFFVELHYSKPDPKEVLYGLFVPQLKGNGATGLAISLLGAMVMPHNLFLHSALVLSRKIPRSVTGIKEACRYYLIESGLALMVAFLINVSVISVSGAVCNASDLSPEDRASCQDLDLNKASFLLRNVVGKWSSKLFAIALLASGQSSTITGTYAGQYVMQGFLDLRLEPWLRNFLTRCLAIIPSLIVALIGGSAGAGKLIIIASMILSFELPF…
Arabidopsis_thaliana	AtNramp2	AT1G47240.1	MENDVKENLEEEEDRLLPPPPPSQSLPSTDSESEAAFETNEKILIVDFESPDDPTTGDTPPPFSWRKLWLFTGPGFLMSIAFLDPGNLEGDLQAGAIAGYSLLWLLMWATAMGLLIQMLSARVGVATGRHLAELCRDEYPTWARYVLWSMAELALIGADIQEVIGSAIAIQILSRGFLPLWAGVVITASDCFLFLFLENYGVRKLEAVFAVLIATMGLSFAWMFGETKPSGKELMIGILLPRLSSKTIRQAVGVVGCVIMPHNVFLHSALVQSRKIDPKRKSRVQEALNYYLIESSVALFISFMINLFVTTVFAKGFYGTEKANNIGLVNAGQYLQEKFGGGLLPILYIWGIGLLAAGQSSTITGTYAGQFIMGGFLNLRLKKWMRAVITRSCAIVPTM…
Arabidopsis_thaliana	AtNramp3	AT1G80830.1	MAATGSGRSQFISSSGGNRSFSNSPLIENSDSNQIIVSEKKSWKNFFAYLGPGFLVSIAYIDPGNFETDLQAGAHYKYELLWIILVASCAALVIQSLAANLGVVTGKHLAEQCRAEYSKVPNFMLWVVAEIAVVACDIPEVIGTAFALNMLFSIPVWIGVLLTGLSTLILLALQKYGVRKLEFLIAFLVFTIAICFFVELHYSKPDPGEVLHGLFVPQLKGNGATGLAISLLGAMVMPHNLFLHSALVLSRKIPRSASGIKEACRFYLIESGLALMVAFLINVSVISVSGAVCNAPNLSPEDRANCEDLDLNKASFLLRNVVGKWSSKLFAIALLASGQSSTITGTYAGQYVMQGFLDLRLEPWLRNLLTRCLAIIPSLIVALIGGSAGAGKLIIIASM…
Arabidopsis_thaliana	AtNramp4	AT2G23150.1	MPQLENNEPLLINEEEEEETAYDETEKVHIVRNEEEDDLEHGVGCGGAPPFSWKKLWLFTGPGFLMSIAFLDPGNLEGDLQAGAVAGYSLLWLLMWATAMGLLVQLLSARLGVATGRHLAELCRDEYPTWARMVLWVMAELALIGSDIQEVIGSAIAIKILSNGILPLWAGVVITALDCFVFLFLENYGIRKLEAVFAVLIATMGVSFAWMFGQAKPSGSELLIGILVPKLSSRTIQKAVGVVGCIIMPHNVFLHSALVQSREVDKRQKYRVQEALNYYTIESTIALFISFLINLFVTTVFAKGFYNTDLANSIGLVNAGQYLQEKYGGGVFPILYIWAIGLLAAGQSSTITGTYAGQFIMGGFLNFKMKKWLRALITRSCAIIPTIIVALVFDSSEAT…
Arabidopsis_thaliana	AtNramp5	AT4G18790.1	MTGSTVSRQENSPKRPNDSNGEFKRLLVPETSQPEEDELHESPPENQILNVEEDRDKTYDSVPPFSWAKLWKFTGPGFLMSIAFLDPGNIEGDLQAGAVAGYSLLWLLLWATLMGLLMQLLSARIGVATGRHLAEICRSEYPSWARILLWFMAEVALIGADIQEVIGSAIALQILTRGFLPIWVGVIITSFDCFLISYLEKCGMRKLEGLFAVLIATMALSFAWMFNETKPSVEELFIGIIIPKLGSKTIREAVGVVGCVITPHNVFLHSALVQSRKTDPKEINRVQEALNYYTIESSAALFVSFMINLFVTAVFAKGFYGTKQADSIGLVNAGYYLQEKYGGGVFPILYIWGIGLLAAGQSSTITGTYAGQFIMEGFLDLQMEQWLSAFITRSFAIVP…
Arabidopsis_thaliana	AtNramp6	AT5G03280.1	MEAEIVNVRPQLGFIQRMVPALLPVLLVSVGYIDPGKWVANIEGGARFGYDLVAITLLFNFAAILCQYVAARISVVTGKHLAQICNEEYDKWTCMFLGIQAEFSAILLDLTMVVGVAHALNLLFGVELSTGVFLAAMDAFLFPVFASFLENGMANTVSIYSAGLVLLLYVSGVLLSQSEIPLSMNGVLTRLNGESAFALMGLLGASIVPHNFYIHSYFAGESTSSSDVDKSSLCQDHLFAIFGVFSGLSLVNYVLMNAAANVFHSTGLVVLTFHDALSLMEQVFMSPLIPVVFLMLLFFSSQITALAWAFGGEVVLHDFLKIEIPAWLHRATIRILAVAPALYCVWTSGADGIYQLLIFTQVLVAMMLPCSVIPLFRIASSRQIMGVHKIPQVGEFLAL…
Arabidopsis_thaliana	AtNramp7	AT5G67330.1	MSETDRERPLLASEERAYEETEKVLIVGIDEEEDADYDDDPGNSPKFSWKKLWLFTGPGFLMSIAFLDPGNLESDLQAGAIAGYSLIWLLMWATAIGLLIQLLSARLGVATGRHLAELCREEYPTWARMVLWIMAEIALIGADIQEVIGSAIAIKILSNGLVPLWAGVVITALDCFIFLFLENYGIRKLEAVFAILIATMALAFAWMFGQTKPSGTELLVGALVPKLSSRTIKQAVGIVGCIIMPHNVFLHSALVQSREVDPKKRFRVKEALKYYSIESTGALAVSFIINVFVTTVFAKSFYGTEIADTIGLANAGQYLQDKYGGGFFPILYIWAIGVLAAGQSSTITGTYAGQFIMGGFLNLKMKKWVRALITRSCAIIPTMIVALVFDSSDSMLDEL…
Solanum_lycopersicum	SlNramp1	Solyc02g092800.3.1	MSIAFLDPGNLEGDLQAGAIAGYSLLWLLFWATAMGLLVQLLAARLGVATSRHLAELCRDEYPKWARLLLWVMTELALIGADIQEVIGSAIAIKILSRGFLPLWSGVVITALDCFVFLFLENYGVRKLEALFAVLIAVMAVSFAWMFGETKPNGVELLVGVVVPKLSSKTIKQAVGIVGCVIMPHNVFLHSALVQSRDIDNRKIGRVREALNYYSIESTIALAISFMINLFVTTVFAKSFYGSEIANSIGLENAGQYLQDKYGGGSFPILYIWAIGLLAAGQSSTITGTYAGQFIMGGFLHMRLKKWQRALITRSCAIVPTLIVALAFDTSEKSLDVLNEWLNVLQCVQIPFALIPLLCLVSREEIMGVFKIGSTMKVISWLVAVLVMLINGYLLMDSL…
Solanum_lycopersicum	SlNramp2	Solyc03g116900.3.1	MAANSSPQPQFMTSPANKNHSNQPLIDDIEYDQIVVPDKKSWKNIFSYIGPGFLVSIAYIDPGNFQTDLQAGAQYKYGLLWIILLASFAALVIQSLAANLGVVTGKHLAEHCRKEYAKVPNFILWVIAEIAIVACDIPEVIGTAFALNMLFKIPIWCGVLITGLSTLTLLLLQQYGVRTLEFFIAFLVLTVAVCFFVELGYAKPDSSEVLQGLFVPQLKGTGATKLAISLLGAMVMPHNLFLHSALVLSRKIPRSVNGIKEACRYYLIESGLALMVAFLINVSVISVTGAVCNSPSMSPDDQEKCQDLDLNKASFLLKNVLGNWSSKLFAIALLASGQSSTITGTYAGQYVMQGFLDLRLKPWIRNFLTRCLAIVPSLVVSLIGGSGGAGNLIIIASMI…
Solanum_lycopersicum	SlNramp4	Solyc04g078250.3.1	MSSPQQQENTSPDSKEEESRHLLTAPLPQSTSPLINGDADDGEEEFVYGSGEKIHVVEFDSVPIDGVDYSTVPPFSWKKLWQFTGPGFLMSIAFLDPGNLEGDLQAGAIAGYSLLWLLLWATVMGLMIQLLSARIGVATGRHLAELCREEYPRWAGLLLWFMAEVALIGADIQEVIGSAIAIKILSRGVLPLWAGVLITASDCFLLLVLENYGIRKLEAVFAVLISTMALSFAWMFGDAKPNGKELLAGLLIPKLSSRTVRQAVGVVGCVIMPHNVFLHSALVQSREIDLKKKGQVQEALNYYSIESSFALLISFMINLFVTTVFAKGFYGSEQAGSLGLVNAGQFLQDKYGGGLFPILYIWGIGLLAAGQSSTITGTYAGQFIMGGFLDLRLKKWLRA…
Solanum_lycopersicum	SlNramp5	Solyc09g005490.1.1	MVDGGVFGFDLVMLVLLFNFAVILCQYLSACIALVTDRDLVQICSEEYDKVTCIFLGIQAEVSMTALGPHKNVVCGIDLFSCVFLTATSAILFPLLAYLFDNGSSKLLCIGWASSVLLSYVFGVVIT
Solanum_lycopersicum	SlNramp6	Solyc09g005523.1.1	MDFFALLLAKFTWAWRRWEHQGKESTELSRGQDNFFAIVFIGGMLNKFSGESAFALISLLGASIMPHNFYLHSSIVQILNCDYKTNVMGTLNMLGLARRVGAKFLLTSTSEVYGDPLEHPQKETYWGHHLGVSSCYDEGKRTAETLTMDYHRGANVEEMKISLFRNKFNIKVRNQQSFQGELCVRTIFLPLFSYSAANVSYSTGLLLLTFPDTLSLLDQVFRSSVAPFTIMLVTFISNQVTPLTWDLGRQAVVHYLEWHPRLVSLCDDQRAEGLYQLLILTQVVVALVLPSSVIPLFRLMEFLSLGTFIGLFVIEMIFGNSDWYWGSSVSTPYVFLLIAASLISLSHAVVSSYSTEICKFQVRCSGILQTPMPEPYLECNQLEGSSQKQEGAFHVEKSL…
Solanum_lycopersicum	SlNramp7	Solyc09g007870.3.1	MESETLTREYRQPSMLQRVLSASVPMLLIAVGYVDPGKWAAMVDGGARFGFDLVMLVLLFNFAAILCQYLSACIALVTDRDLAQICSEEYDKVTCIFLGIQAEVSMIALDLTMVLGTAHGLNVVFGVDLFSCVFLTATGAILFPLLASLFDNGSAKFLCIGWASSVLLSYVFGVVITLPETPFSIGGVLNKFSGESAFALMSLLGASIMPHNFYLHSSIVQQGKESTELSRGALCQDHFFAIVFIFSGIFLVNYAAMNSAANVSYSTGLLLLTFQDTLSLLDQVFRSSVAPFTIMLVTFISNQVTPLTWDLGRQAVVHDLFGMDIPGWLHHVTIRVISIVPALYCVWSSGAEGLYQLLILTQVVVALVLPSSVIPLFRVASSRSIMGIHKISQLMEFLS…
Solanum_lycopersicum	SlNramp8	Solyc11g018530.2.1	MYFLPAVIGTAFALNILFHIPVWAGVLCTGVSTLLFIGLQRYGVRKLELLIAILVFVMAACFFGEMSYVKPPANELFKGMFIPKLNGDGATADAIALLGALVMPHNLFLHSALVLSRKIPNSVRGINDACKFFLIESGFALFVSFLINVAVVSVSGTVCGADNLSDQNKESCSDITLNSASFLLKNVLGKSSSTVYAIALLASGQSSTITGTYAGQFIMQGFLDLKMKTWLRNLFTRLIAITPSLVVSIIGGSSGAGRLIIIASMILSFELPFALIPLLKFSSIIGINIYYLSTAFVGWLISNNLPKVGNVLIGIVVFPLMAIYILAVIYLMFRKDKVVTYIDPIKDDHMENGINSMELVDRVPYREDLADIPLPQ
