# Supplementary material for: Genome-Wide Analysis of the Nramp Gene Family in Kenaf (Hibiscus cannabinus): Identification, Expression Analysis, and Response to Cadmium Stress
Source: Plants (Basel). 2024 Sep 7;13(17):2514. doi: 10.3390/plants13172514 (PMC11397026; doi:10.3390/plants13172514)
Supplement: Supplementary file 1 [file plants-13-02514-s001.zip › Table S5.xlsx]

## Sheet: Sheet1
Table S5 List of the putative Motifs of HcNramp proteins
Motif	Best possible match	E-Value	Length
Motif1	IQYLSARJGVVTGRHLAEJCREEYPKLTRIFLWVLAELAVIAADIPEVJG	4.3e-357	50
Motif2	AISlLGASIMPHNLFLHSALVQSRKVPNS	1.1e-207	29
Motif3	VWCIHRILDLSlMESRPELWGKYTYVLNRLQGVIELAFSKPRSPMSPCFC	8.4e-150	50
Motif4	JALLAAGQSSTITGTYAGQFIMQ	3.9e-137	23
Motif5	GPGFLVSIAYJDPGNLETDLZAGARFGYDLLWPMLIAN	3.7e-215	38
Motif6	GFLNLRJKKWLRALITRSIAIVPALIVAWISGAEGAYQLJIFAQVMVALL	1.9e-217	50
Motif7	MWSNHMQLLDAYVQNSSHNVDSGERRYSSlRTATSADAWDYQPATVHGYQ	3e-131	50
Motif8	PFALIPLLRIASSRPIMGVYKISPIVEFL	9.6e-131	29
Motif9	WAGVLITGLDTLJLLFLZNYGVRKLEALIAVLIATMAGSF	6.5e-119	40
Motif10	ILDEFWGQLYDFHGQHTQEAKMKKLDVLLGVDLKQLKVDITGKEHGGYFP	3e-130	50
