# Supplementary material for: Genome-Wide Analysis of the Nramp Gene Family in Kenaf (Hibiscus cannabinus): Identification, Expression Analysis, and Response to Cadmium Stress
Source: Plants (Basel). 2024 Sep 7;13(17):2514. doi: 10.3390/plants13172514 (PMC11397026; doi:10.3390/plants13172514)
Supplement: Supplementary file 1 [file plants-13-02514-s001.zip › Table S6.xlsx]

## Sheet: sheet1
Table S6 collinearity information
gene ID	gene 1	Chr	gene ID	gene 2	chr	type
Hc.02G015040.t1	HcnNramp1	2	Hc.05G013600.t1	HcnNramp7	5	Intraspecific collinearity gene of kenaf
Hc.02G015040.t1	HcnNramp1	2	Hc.05G007430.t1	HcnNramp6	5
Hc.02G041600.t1	HcnNramp2	2	Hc.06G025860.t1	HcnNramp8	6
Hc.03G006930.t1	HcnNramp3	3	Hc.14G009430.t1	HcnNramp15	14
Hc.05G007430.t1	HcnNramp4	5	Hc.05G013600.t1	HcnNramp7	5
Hc.06G025860.t1	HcnNramp8	6	Hc.08G019350.t1	HcnNramp12	8
Hc.02G015040.t1	HcNramp1	2	Solyc02g092800.3.1	SlNramp1	2	Collinearity genes of kenaf and tomato
Hc.02G015040.t1	HcNramp2	2	Solyc04g078230.1.1	SlNramp3	4
Hc.05G007430.t1	HcNramp6	5	Solyc02g092800.3.1	SlNramp1	2
Hc.05G007430.t1	HcNramp6	5	Solyc04g078230.1.1	SlNramp3	4
Hc.05G013600.t1	HcNramp7	5	Solyc02g092800.3.1	SlNramp1	2
Hc.05G013600.t1	HcNramp7	5	Solyc04g078230.1.1	SlNramp3	4
Hc.06G025860.t1	HcNramp8	6	Solyc09g007870.3.1	SlNramp7	9
Hc.07G032630.t1	HcNramp11	7	Solyc03g116900.3.1	SlNramp2	3
Hc.08G019350.t1	HcNramp12	8	Solyc09g007870.3.1	SlNramp7	9
Hc.13G009150.t1	HcNramp14	13	Solyc04g078230.1.1	SlNramp3	4
Hc.02G015040.t1	HcNramp1	2	AT2G23150.1	AtNramp5	1	Collinearity genes of kenaf and A. thaliana
Hc.02G015040.t1	HcNramp1	2	AT5G67330.1	AtNramp8	1
Hc.05G007430.t1	HcNramp6	5	AT2G23150.1	AtNramp5	5
Hc.05G007430.t1	HcNramp6	5	AT5G67330.1	AtNramp8	2
Hc.05G013600.t1	HcNramp7	5	AT2G23150.1	AtNramp5	2
Hc.05G013600.t1	HcNramp7	5	AT5G67330.1	AtNramp8	5
Hc.07G032630.t1	HcNramp11	7	AT1G80830.1	AtNramp3	5
Hc.07G032630.t1	HcNramp11	7	AT1G15960.1	AtNramp1	1
Hc.08G019350.t1	HcNramp12	8	AT5G03280.1	AtNramp7	2
Hc.13G009150.t1	HcNramp14	13	AT1G47240.1	AtNramp2	5
