# Supplementary material for: Genome-Wide Analysis of the Nramp Gene Family in Kenaf (Hibiscus cannabinus): Identification, Expression Analysis, and Response to Cadmium Stress
Source: Plants (Basel). 2024 Sep 7;13(17):2514. doi: 10.3390/plants13172514 (PMC11397026; doi:10.3390/plants13172514)
Supplement: Supplementary file 1 [file plants-13-02514-s001.zip › Table S7.xlsx]

## Sheet: Sheet1
Table S7 Transcriptome data of 15 HcNramp genes in kenaf
gene name	ck_H_L1	ck_H_L2	ck_H_L3	ck_M_L1	ck_M_L2	ck_M_L3	cd_H_L1	cd_H_L2	cd_H_L3	cd_M_L1	cd_M_L2	cd_M_L3	ck_H_S1	ck_H_S2	ck_H_S3	ck_M_S1	ck_M_S2	ck_M_S3	cd_H_S1	cd_H_S2	cd_H_S3	cd_M_S1	cd_M_S2	cd_M_S3	ck_H_R1	ck_H_R2	ck_H_R3	ck_M_R1	ck_M_R2	ck_M_R3	cd_H_R1	cd_H_R2	cd_H_R3	cd_M_R1	cd_M_R2	cd_M_R3
HcNramp1	765	1312	1100	1115	461	774	1010	1035	859	954	990	1209	712	520	598	591	735	307	1039	1213	1353	669	1363	783	403	377	1211	733	920	555	1555	1863	1042	1725	1575	1673
HcNramp2	1689	1974	1851	2164	1277	2327	2318	2314	1624	2142	2168	1942	4963	4238	2799	3956	5295	3449	3696	2739	3528	2152	3843	2664	3382	2818	3231	3636	3659	2729	2853	3127	2272	2485	2106	2298
HcNramp3	51	65	62	54	35	32	19	48	29	20	38	26	11	13	8	7	28	13	4	20	10	10	19	26	6	0	0	2	0	2	0	0	12	6	5	4
HcNramp4	826	926	864	473	389	642	249	585	441	292	426	435	415	324	222	215	315	145	564	636	526	192	740	358	29	38	68	130	51	79	168	17	416	121	172	291
HcNramp5	0	0	0	0	0	0	0	0	0	0	0	0	0	0	0	0	0	0	0	0	0	2	0	0	249	312	2064	1304	847	562	474	174	203	570	345	431
HcNramp6	84	87	85	85	26	151	88	96	56	103	79	108	170	86	101	75	93	85	130	129	208	147	195	176	43	29	37	22	34	26	96	207	100	63	60	69
HcNramp7	1456	1638	1612	1942	1043	2406	2029	1593	1420	1083	1473	1651	532	467	543	512	978	970	514	585	408	909	436	571	380	265	320	348	765	577	483	204	614	301	313	388
HcNramp8	1013	1001	883	926	585	1185	900	1002	777	861	842	733	1054	1240	859	1024	1237	1079	1022	914	991	941	1178	960	1233	1258	1307	1297	1211	1204	1401	1088	1060	1335	1077	1186
HcNramp9	690	467	481	496	475	867	429	579	390	407	381	411	521	650	479	513	784	681	675	601	568	724	686	667	658	729	725	737	543	622	815	664	774	768	715	727
HcNramp10	1301	1324	1283	1552	918	1028	1054	1518	1016	1035	1309	1028	781	711	568	678	903	511	899	644	570	591	802	777	1077	1031	1264	1651	1243	970	1350	1505	1008	977	793	883
HcNramp11	243	147	197	175	218	189	351	293	218	216	226	211	253	283	350	145	172	170	407	338	751	186	612	466	857	707	2170	1733	1514	1155	1995	1531	1415	1251	1178	1553
HcNramp12	887	1431	872	1551	1211	2456	3631	2382	2223	1657	2934	3255	2842	2753	1268	3097	4121	2444	1645	2533	2148	2770	2155	1381	4126	6080	10035	7573	7797	6983	3662	2291	3570	2792	2211	2656
HcNramp13	0	0	0	0	0	0	0	0	0	0	0	0	0	0	0	0	0	0	0	0	0	0	0	0	0	0	0	0	0	0	26	0	2	44	24	27
HcNramp14	160	208	134	150	159	235	187	226	192	163	212	158	343	339	312	333	375	382	322	232	287	373	324	314	285	358	242	329	301	399	316	198	209	272	241	281
HcNramp15	0	0	0	0	0	0	0	0	0	0	0	0	0	0	0	0	0	0	0	0	0	0	0	0	3	1	0	0	0	0	0	0	0	0	0	0

## Sheet: Sheet2
Table S7 Transcriptome data of 15 HcNramp genes
gene name	CK-H-L	CK-M-L	Cd-H-L	Cd-M-L	CK-H-S	CK-M-S	Cd-H-S	Cd-M-S	CK-H-R	CK-M-R	Cd-H-R	Cd-M-R
HcNramp1	1059	783.333	968	1051	610	544.333	1201.67	938.333	663.667	736	1486.67	1657.67
HcNramp2	1838	1922.67	2085.33	2084	4000	4233.33	3321	2886.33	3143.67	3341.33	2750.67	2296.33
HcNramp3	59.3333	40.3333	32	28	10.6667	16	11.3333	18.3333	2	1.33333	4	5
HcNramp4	872	501.333	425	384.333	320.333	225	575.333	430	45	86.6667	200.333	194.667
HcNramp5	0	0	0	0	0	0	0	0.666667	875	904.333	283.667	448.667
HcNramp6	85.3333	87.3333	80	96.6667	119	84.3333	155.667	172.667	36.3333	27.3333	134.333	64
HcNramp7	1568.67	1797	1680.67	1402.33	514	820	502.333	638.667	321.667	563.333	433.667	334
HcNramp8	965.667	898.667	893	812	1051	1113.33	975.667	1026.33	1266	1237.33	1183	1199.33
HcNramp9	546	612.667	466	399.667	550	659.333	614.667	692.333	704	634	751	736.667
HcNramp10	1302.67	1166	1196	1124	686.667	697.333	704.333	723.333	1124	1288	1287.67	884.333
HcNramp11	195.667	194	287.333	217.667	295.333	162.333	498.667	421.333	1244.67	1467.33	1647	1327.33
HcNramp12	1063.33	1739.33	2745.33	2615.33	2287.67	3220.67	2108.67	2102	6747	7451	3174.33	2553
HcNramp13	0	0	0	0	0	0	0	0	0	0	9.33333	31.6667
HcNramp14	167.333	181.333	201.667	177.667	331.333	363.333	280.333	337	295	343	241	264.667
HcNramp15	0	0	0	0	0	0	0	0	1.33333	0	0	0
