# Supplementary material for: Genome-Wide Analysis of the Nramp Gene Family in Kenaf (Hibiscus cannabinus): Identification, Expression Analysis, and Response to Cadmium Stress
Source: Plants (Basel). 2024 Sep 7;13(17):2514. doi: 10.3390/plants13172514 (PMC11397026; doi:10.3390/plants13172514)
Supplement: Supplementary file 1 [file plants-13-02514-s001.zip › Table S8.xlsx]

## Sheet: Sheet1
Table S8 Primer sequences for ten target genes
Gene name	Forward primer(5'- 3')	Reverse primer(5'- 3')
HcNramp1	GGCCACGGCTATTGGGTT	AGCCTAGCCCAAGTCGGA
HcNramp2	GGGAACGCGTACCACCAA	TGCAGCCCACTTTCCAGG
HcNramp3	GCGGCATGTTTCTTTGGGG	GGCTCCTTGGCCGACAA
HcNramp4	GAGGATCGTGTCAGGCCG	CGGGGCTATGCAGTTGCT
HcNramp5	ATGAGCTGCTGTGGGTGG	TTGCCAGTGCTGACTCCG
HcNramp6	CCCAGTGGCACCGAACTT	CCACAACTCCAACGGCCT
HcNramp7	CGGGGAGACACTTGGCTG	AAAGCCAGCTCCGCCATT
HcNramp8	AAACCCGGCCGTGGTAAG	CCCGATCGACCTTTCCGG
HcNramp9	AAACCCGGCCGTGGTAAG	CCCGATCGACCTTTCCGG
HcNramp10	ACTGCAAAACCTGGCCGT	ATCACCAGCGACAGTGCC
HcNramp11	GGGGCTGGACGGCTAATT	TTGACGTGTGCCCCCATC
HcNramp12	ATGGTTGCCCCCAGCTTC	GTTCGACCCTTCCGGCAA
HcNramp13	TCAGCACCGGCAAACACT	AACCCAAAGGCTGTCCCG
HcNramp14	GTGGGCTACCGTCATGGG	CTCCCGGCATAGTTCGGC
HcNramp15	AGTCAGCACCGGCAAACA	AACCCAAAGGCTGTCCCG
Histone3	GTGGAGTCAAGAAGCCTCACAG	ATGGCTCTGGAAACGCAAA
